# Supplementary material for: Identification of non-specific Lipid Transfer Protein gene family members in Solanum lycopersicum and insights into the features of Sola l 3 protein
Source: Sci Rep. 2019 Feb 7;9:1607. doi: 10.1038/s41598-018-38301-z (PMC6367377; doi:10.1038/s41598-018-38301-z)
Supplement: Supplementary file 2 — Supplementary Tables 1-5 [file 41598_2018_38301_MOESM2_ESM.xlsx]

## Sheet: Table_S1
Table S1. Tomato genes encoding proteins with Pfam domains PF00234 and/or PF14368 lacking the N-terminal signal sequence or including the chloroplast or mitochondrial targeting peptide.
Protein ID	Length	ECM	ECM length	ECM regular expression	cTP	mTP	SP	other	Loc	RC	Tplen
Solyc01g086830.2.1	105	CSSTFFSALIQLIPCRASVVPFSSVPPSEACCASIKALGQPCLCVLINGPPISGVDRNMAVQLPEKCTANFEQC	74	C-X13-C-X15-CC-X9-CXC-X22-C-X6-C	0.251	0.038	0.220	0.038	C	5	58
Solyc01g103060.2.1	161	CMSKLLPCMNYLNEAKGDPPQSCCNPLKEVIRKMPECLCQMVSIKGSKAAEQAGIDVNEAQMLPAKCGQPVNYMGC	76	C-X6-C-X14-CC-X12-CXC-X27-C-X8-C	0.013	0.409	0.137	0.716	_	4	-
Solyc03g005210.2.1	284	CTATMLTSFTPCLNFLSNGNGTAAPSPGCCNALRTMMGNGSACLCVIATGGIPFQIPINPNTTLSLPRACNMARVPLQC	79	C-X10-C-X16-CC-X12-CXC-X24-C-X8-C	0.158	0.108	0.015	0.867	_	2	-
Solyc03g026090.2.1	112	CSTVTALVSACASFVNYGTPDPVPGAPCCIAMTTLSTVASSTGVQTRQSVCRCMMELITTYNPNATAIATLPGFCGVSLGFTIEPNTDC	89	C-X9-C-X16-CC-X21-CXC-X21-C-X13-C	0.330	0.034	0.319	0.179	C	5	71
Solyc03g093040.2.1	88	CSTDILKFGVCTNLLNDLVGVIIGTTPTSSCCSLIGGLVDLEAAVCLCTAMKADILGIHLDIPISLNILLNVCGKNYPTGYTC	83	C-X9-C-X19-CC-X13-CXC-X24-C-X9-C	0.020	0.028	0.652	0.709	_	5	-
Solyc06g054060.1.1	157	CMNAFLSMYSCLSYVTGSTPRTPPSSSCCSALSRVLQSQPRCLCTVANGGGSSLGIQINQTLALALPAACNLKTPPVSRC	80	C-X9-C-X16-CC-X12-CXC-X25-C-X9-C	0.008	0.197	0.163	0.049	M	5	78
Solyc06g073660.2.1	185	CFRVLVNMSDCLAFVERGSNTTTPGKGCCPEIAGLLDSNPICLCHMLGRAHSGAKIGFNIDVDKALKLPSACSLEFPPSTTC	82	C-X9-C-X16-CC-X12-CXC-X27-C-X9-C	0.676	0.010	0.524	0.020	C	5	56
Solyc07g064220.1.1	129	CQEQMQSHRLNHCRMYVSSSRQYYNDNLSMVTDDDHVINQTQEHLQQCCQELKNMDTQCRCPALKKMVMQDCGGGGQCEESTRLFGKARYVPHMC	95	C-X11-C-X34-CC-X9-CXC-X10-C-X5-C	0.140	0.198	0.113	0.600	_	3	-
ECM= eight cystein motif
cTP= chloroplast transit peptide
mTP= mitochondrial targeting peptide
SP = secretory pathway signal peptide
C= chloroplast
M= Mitochondrion
_ = any other location
RC= reliability class (from 1 to 5)
Tplen = predicted pre-sequence length

## Sheet: Table_S2
Table S2. Tomato genes encoding proteins with Pfam domains PF00234 and/or PF14368 which belong to alpha-amylase/trypsin inhibitors, proline-rich proteins, hybrid proline-rich proteins, glycine-rich proteins.
Protein ID	Length	ECM	ECM length	ECM regular expression
alpha-amylase/trypsin inhibitors
Solyc03g079880.2.1	125	CGRNSPDMEAMKLIPCAEAASDENASVSRSCCLQIQKLGHNPKCLCAVMLSNTAKSSGANPEVAITIPKRCNLANRPVGYKC	82	C-X14-C-X14-CC-X11-CXC-X24-C-X10-C
Solyc05g041140.2.1	112	CGRNSPDMEAMKLIPCAEAASDENASVSRSCCLQIKKLGQNTKCLCAVMLSNTAKSSGANPVVAITIPKRCNLANRPVGYKC	82	C-X14-C-X14-CC-X11-CXC-X24-C-X10-C
Solyc07g064210.2.1	139	CQEQIQSQRLNHCRMYISRSHQYFNDELSMVTDDDHEINQTQEHLQQCCQELRNMDTQCRCPALKKMVMQDCGRQGEEAQRMLGKARYIPRMC	93	C-X11-C-X34-CC-X9-CXC-X10-C-X20-C
Solyc07g065110.1.1	104	CKVTINDLMLCLPAVMGKRPPKPTPDCCAVLRKADLQCMCNQKSELGKFGISPEAAMNLPKQCKIKVPDGC	71	C-X9-C-X15-CC-X9-CXC-X22-C-X7-C
Solyc08g080480.2.1	153	CQMEMQRAQNLRACEEYLRQSTKFTEEGRYMDQQSGDWRQSFPRCCEQMEQMQDEQCRCEGIKQVMQQEQQRGEMQGREMREASKTAQSLPGLCRMSPHQC	101	C-X12-C-X30-CC-X10-CXC-X34-C-X6-C
Solyc08g080490.2.1	144	CQQQFQQAQQLRSCQQFLRQRSQQYEDQQIPRDVQQCCNQLEQIQDPQCRCEGLMKVVQQEEQTGKVQGRQRQQMLQTAENLPGLCRLSPQRC	93	C-X12-C-X22-CC-X10-CXC-X34-C-X6-C
Proline-rich proteins
Solyc07g007860.1.1	138	CKKHKKKPIIISPPPPIEVPTTSCPIDTIKLGACVDLLGGLVHIGLGNPVVNECCPIIEGLVEIEAAVCLCTTLKLKLLNLNLYVPLALQLLLTCGKTPPPGYTC	105	C-X9-C-X9-CC-X13-CXC-X23-C-X9-C
Solyc08g078870.1.1	146	CPKDTLKLNACANLLNDLVHLVIGSSPAKTKCCSLIHGLADLDAAVCLCTALKANLLGINLNVPLSLSLLLNNCGKYVPKDFQC	84	C-X9-C-X20-CC-X13-CXC-X24-C-X9-C
Solyc08g078920.1.1	140	CPKDTLKLNACANLLGDLLHLVVGSSPAKTQCCSLIEGLVDLDAAVCLCTALKANVLGINLNIPLSLSLLLNNCGKYAPKNFQC	84	C-X9-C-X20-CC-X13-CXC-X24-C-X9-C
Solyc12g009650.1.1	265	CPIDTLKLGACVDLLGGLVHIGLGDPAVNECCPILSGLVELEAAACLCTTLKVKLLNLKIYVPLALQLLVTCGKSPPPGYTC	82	C-X9-C-X19-CC-X13-CXC-X23-C-X9-C
hybrid proline-rich proteins
Solyc08g078890.1.1	292	CPIDALKLGLCLDVLGGLVHIGIGNPVEHICCPVLQGLLELEAAICLCTTIRLKLLNLNIFLPLALSVLATCGLTPPPGFVC	82	C-X9-C-X19-CC-X13-CXC-X23-C-X9-C
glycine-rich proteins
Solyc12g014630.1.1	207	CPRDALKLGVCANVLNLVNVVVGSPPTLPCCSLIQGLANLEVAACLCTAIRANILGLNLNVPLTLSLILNNCGMNNSGFTC	81	C-X9-C-X18-CC-X13-CXC-X24-C-X8-C
ECM= eight cystein motif

## Sheet: Table_S3
Table S3. Tomato genes encoding proteins with Pfam domains PF00234 and/or PF14368 with C-terminal GPI anchor signals.							The GPI plant prediction server			TargetP
Protein ID	Type1	intron position§	Length	ECM	ECM length	ECM regular expression	Omega-site position	score	quality*	cTP	mTP	SP	other	Loc	RC	Tplen
Solyc01g005990.2.1	G	4	193	CANQLVGLATCLPYVSGEAKSPTPDCCTGLKEVLDKSKICLCILVKDRNDPSLGLKINATLALSLPTLCHAPPNMSNVSMC	81	C-X9-C-X14-CC-X12-CXC-X26-C-X11-C	166	1.48-	S	0.002	0.026	0.978	0.071	S	1	25
Solyc01g073680.2.1	G	4	194	CTQSLIGLATCLPYVGGNAPAPTPDCCTGLKQVLKDSKKCLCLLIKDRNDPDLGLQLNVTLALTLPSVCKAPANISEC	78	C-X9-C-X14-CC-X12-CXC-X26-C-X8-C	163	9.30	P	0.005	0.233	0.759	0.113	S	3	24
Solyc01g105010.2.1	G	4	186	CNNLVLNLADCLSFVTNGSTEKKPEGTCCSGLKMVLKTDAECLCEGFKNSAQLGVVLNVTKAMALPAACHVSAPSVSNC	79	C-X9-C-X16-CC-X12-CXC-X24-C-X9-C	162	1.43	S	0.254	0.008	0.934	0.009	S	2	27
Solyc03g005200.2.1	G	4	171	CTNVLVSMSPCLNYITGNSSSSPSSGCCTQLGTVVKNNPECLCQVLNGGGSNMGLNINQTQALALPNACKVQTPSISKC	79	C-X9-C-X15-CC-X12-CXC-X25-C-X9-C	144	4.23	P	0.003	0.126	0.376	0.018	S	4	26
Solyc03g118580.2.1	G	7	177	CVQKLMPCQPAFAAHMKTPPATCCTPLKEMISNDAQCLCTVFANSDVMKSMNVTQDEALSFAKACGAKPDLSLC	74	C-X6-C-X14-CC-X12-CXC-X25-C-X8-C	155	9.73	P	0.022	0.011	0.940	0.029	S	1	23
Solyc03g119620.1.1	G	4	185	CGPLLLRLAPCGPFVQGGSPSPTERCCSNLRQLYIQQPDCLCLLLNQTGISTLPINTTLALQLPLLCSMHVDNNTC	76	C-X9-C-X14-CC-X12-CXC-X24-C-X8-C	160	12.60	P	0.052	0.020	0.708	0.013	S	2	21
Solyc05g015490.2.1	G	4	186	CGTEFQKVAACLTYATGKAPSPSKECCDAAEDIKDHDPVCLCYIIEQIHKGSSPQLKSMGIQEEKLLQLPSACKLTNATISNC	83	C-X9-C-X14-CC-X12-CXC-X30-C-X9-C	156	5.16	P	0.018	0.020	0.941	0.255	S	2	22
Solyc06g054030.2.1	G	4	190	CSAAMLRSFSPCINFISNGGSNNSSPTSDCCRSLKYVMNNGTDCLCLVVTGNVPFRVPINRTLAISLPKACKMDGVPVQC	80	C-X10-C-X17-CC-X12-CXC-X24-C-X8-C	165	1.61	S	0.149	0.009	0.669	0.013	S	3	24
Solyc06g054070.2.1	G	4	143	CTNVWVSMSPCLNYYADSTSPQFSGCCTQLSTVVDEKSECLCQVLKDLGLNINQTRLSALTTACKVQTPPASNC	74	C-X9-C-X14-CC-X12-CXC-X21-C-X9-C	115	5.34	P	0.002	0.011	0.951	0.342	S	2	24
Solyc06g069110.2.1	G	4	183	CADQLGDLASCIPYVSGTAKMPTPECCEDTQKLKAAKPKCLCVLIKESTDPSLGLPINTTLALQMPAACKIDAKVSDC	78	C-X9-C-X14-CC-X12-CXC-X26-C-X8-C	160	4.93	P	0.011	0.023	0.936	0.160	S	2	18
Solyc06g084190.2.1	G	4	143	CQQVIVGLAPCLDYIQGNATKPSSGCCTQLATILKNEPKCLCQVVNGGAPLGINVNQTQAMALPKACNVQTPSLTLC	77	C-X9-C-X14-CC-X12-CXC-X24-C-X9-C	119	3.52	P	0.007	0.014	0.974	0.091	S	1	22
Solyc08g007460.2.1	G	7	151	CASKLVPCAPYLNSSSPPAECCDPLREAITNDLDCLCKLYENPTLLPSLGINITQALALPRACNIPGDLSAC	72	C-X6-C-X12-CC-X12-CXC-X25-C-X8-C	127	6.09	P	0.069	0.027	0.782	0.049	S	2	24
Solyc08g079250.2.1	G	4	272	CASKLVPCAPFLNSTSKPLASCCDPLREAVTKDLQCICKLFENPTLLPSLGINVTQVIALLKNCNIPGNVNTC	73	C-X6-C-X13-CC-X12-CXC-X25-C-X8-C	250	4.41	P	0.183	0.019	0.615	0.018	S	3	26
Solyc09g065410.2.1	G	4	158	CQEVIVGLAPCLQYIQGNATTPSSGCCTQLATIVKTRPRCVCHVFSGVNVNQTLAMALPKACNVHITPSLTLC	73	C-X9-C-X14-CC-X12-CXC-X19-C-X10-C	129	1.64-	S	0.016	0.006	0.867	0.087	S	2	27
Solyc09g065420.2.1	G	4	172	CTTALVSLSPCLNYVTGNTTTPSTSCCLQLSRVVASQPRCLCSVLNAGGSSFGVSINQTQAVALPSACNVQTPPVSRC	78	C-X9-C-X14-CC-X12-CXC-X25-C-X9-C	148	0.08	S	0.009	0.053	0.097	0.048	S	5	26
Solyc09g065430.2.1	G	4	186	CMTTLVGLAPCMNYVTGNSSTPSSTCCTALSSVVQSNPQCLCSLVNGGGSGLGIAINQTLALALPAACNVQTPPLSRC	78	C-X9-C-X14-CC-X12-CXC-X25-C-X9-C	163	14.22	P	0.024	0.004	0.835	0.029	S	1	25
Solyc09g065440.2.1	G	4	254	CTSSIISTFTPCLNYLTGSSGNGSSPTEDCCNSLKSSMSDSIDCICLIVTGNVPVSIPFIRTLALSLPQACNSGVPVQC	79	C-X10-C-X17-CC-X12-CXC-X24-C-X7-C	223	10.97	P	0.008	0.025	0.576	0.278	S	4	34
Solyc09g082270.2.1	G	4	165	CTNVLISMSPCLNYITGNSSVPTSGCCTQLATVVNNNPSCLCQVLNGGASNLGLNINQTQALALPTACNVQTPPLSQC	78	C-X9-C-X14-CC-X12-CXC-X25-C-X9-C	140	2.62	P	0.037	0.002	0.916	0.034	S	1	24
Solyc09g082280.2.1	G	4	174	CTSTLITMASCLSFVTGSAKTPSASCCSALSGVLQSKPRCLCVIVNGGGSSLGVQINQTQALALPSACNLQTPPVSKC	78	C-X9-C-X14-CC-X12-CXC-X25-C-X9-C	149	5.70	P	0.035	0.004	0.831	0.018	S	2	28
Solyc09g082290.2.1	G	4	221	CTGPMITSFTPCMNFLTNSSSNVGGLPIEDCCNVLKNMMTNAMNCFCLIVTGGIPFQMPMNPNMVMSLPSACNMAGVPLKC	81	C-X10-C-X18-CC-X12-CXC-X24-C-X8-C	198	14.52	P	0.009	0.117	0.565	0.029	S	3	28
Solyc09g082300.2.1	G	4	236	CSSAMLSSFSPCINFMSNNGSGSPTSACCQSLKELTASGKDCLCLIVTGNVPFKIPNRNVAISLPKACNKDSVPIEC	77	C-X10-C-X15-CC-X12-CXC-X23-C-X8-C	212	15.50	P	0.001	0.099	0.339	0.097	S	4	30
Solyc09g082310.1.1	G	4	236	CADELVAFSPCLPYISDPPNNISDSPPFQCCDNFSAAFVDNTAICLCYLVSNPQLLGFPISSMKLLSLNSVCPVEDKEGAENLSLESLC	89	C-X9-C-X18-CC-X13-CXC-X24-C-X16-C	206	0.55-	S	0.098	0.050	0.562	0.229	S	4	19
Solyc11g072030.1.1	G	4	206	CMTVLLNMSSCLTYVEQDSKLSKPDEQCCPSLAGLLESNPICLCQLLGNPDKIGIQIDVNKALKLPNICKLETPPVSTC	79	C-X9-C-X16-CC-X12-CXC-X24-C-X9-C	182	5.16	P	0.367	0.015	0.819	0.021	S	3	25
1Edstam classification scheme
§The position of the intron was given as the number of nucleotides from the first cysteine in the ECM
ECM= eight cystein motif
cTP= chloroplast transit peptide
mTP= mitochondrial targeting peptide
SP = secretory pathway signal peptide
S= chloroplast
_ = any other location
RC= reliability class (from 1 to 5)
Tplen = predicted pre-sequence length
* Please, refer to Eisenhaber et al., 2013

## Sheet: Table_S4
Table S4. List of nsLTP genes identified in the Solanum lycopersicum genome including indications on theoretical isoelectric point, molecular weight, sub-cellular localization and the comlete sequence of the eight-cysteine motif (ECM). RNA-seq data across different tomato tissues/organs were the average of two replicates and were expressed as RPKM normailzed values.
																normailzed expression RPKM*
gene ID	Type1	Type2	presence/absence of the Tryp_alpha_amyl (PF00234)	presence/absence of theLTP_2 (PF14368)	full protein isoelectric point	full protein molecular weight	cTP	mTP	SP	other	Loc	RC	Tplen	mature protein molecular weight	ECM	root	leaf	bud	flower	1cm_fruit	2cm_fruit	3cm_fruit	MG_fruit	B_fruit	B+10_fruit
Solyc01g081600.2.1	1	I	1	1	8.8	12446.6	0.004	0.013	0.951	0.096	S	1	29	8603.97	CGTVISSIKPCLSYLQGSGGKPPQPCCDGCQSLASAATTVPDRQAACTCLKNASQKIKINSQLAGSLPKSCGISLSFPISPTVDC	14.67	0.7	2.165	13.05	0.17	0.295	0.07	0.155	0.27	0.11
Solyc01g090350.2.1	1	I	1	1	8.14	12408.32	0.004	0.052	0.976	0.016	S	1	21	8772.96	CGQVDANMAPCISYLTQGGEPSASCCSGVKTVSGMAQSTDERRTACNCLKAAANRYANLKDDAAQALPSKCGVSLNIPISRTINC	0.395	0	344.555	0.075	0	0	0	0.385	0	0.06
Solyc01g090360.2.1	1	I	1	1	8.49	11854.7	0.005	0.034	0.976	0.014	S	1	23	8743.85	CGQVDANLAPCVPFLTQGGEPGAACCSGVRTLNGNTQSSDDRRTACNCVKAAANRYPNLKDDAAQSLPSKCGISLTVPISRTVNC	0	0	0	0	0	0	0	0.19	0	0
Solyc01g095780.2.1	1	I	1	1	9.63	12469.75	0.091	0.121	0.673	0.048	S	3	21	9922.55	CETVSKRLAPCLSYIQGRYHSIKPSGRCCRGLIDISNMMKKRGDYSAVCKCIKNRLVHTNYDPKRFQIGSQQCHTGYTLPPVGHTTTC	0.67	0.08	656.495	0.495	0.1	0	0.08	0	0	0
Solyc02g087910.1.1	1	I	1	1	8.12	12772.9	0.011	0.026	0.986	0.05	S	1	21	8739.01	CGEVGGALAPCVPYLTQGGDPSVSCCDGVKKVVETTPTQQDRQVACECMKSAAARYPNVKPDAASNLPSRCGLTTPIPISPTINC	0.28	0	0	0	0	0	0	0	0	0
Solyc06g005770.1.1	1	I	1	1	8.92	12719.1	0.003	0.012	0.975	0.023	S	1	27	8993.45	CDTVFNDLKPCLNYVLVGGNVPAECCNGLKSLIVKAITTADRQSICSCLKSLATTATDEQVDRAASLPGKCGVKVPFKISRDVDC	0.71	10.835	0.725	56.625	3.635	3.055	4.23	0.185	0	0
Solyc06g005780.1.1	1	I	0	1	9.07	12846.3	0.019	0.007	0.96	0.027	S	1	23	9248.86	CNTITDKIKPCLTYVMSGGHVSKECCNSCKSCLGNATTILDRQTLCSCVNEILSTITEKQVNRIASIPKKCGAKFPFKISKDVDC	0.43	84.88	16.82	7.325	0	0	0	0	0.135	0.11
Solyc06g065600.1.1	1	I	1	1	4.79	12430.5	0.003	0.006	0.987	0.078	S	1	27	8763.81	CDTVYDGVKPCLNYVLFGGIVSTDCCNGLESVIASATTIADHQSTCSCIKSLASQATDDELSRAASIPGQCGATIPFEISPNVDC	0	0	0	0	0	0	0	0	0	0
Solyc08g067500.1.1	1	I	1	1	8.72	12766.9	0.004	0.005	0.96	0.078	S	1	27	9020.37	CNTVYSKLMPCLSYLMGGSNRAAAPAGCCSGIQSLYTAASTTTDRQGVCSCLKSGAASLGNSIDTSKAATLLSKCGVTVPYKISPNIDC	379.115	3.155	8.81	0.545	6.08	4.58	3.3	0.32	0	0
Solyc08g067510.1.1	1	I	1	1	9.51	12777.35	0.002	0.042	0.974	0.05	S	1	29	8881.56	CSSVFNGLIPCLSYVVKGGKVPPTCCRGIKSLYSIAKTTADHQGVCSCLKMAASSVSGIDFKNAAALPGKCGVKNIPFKISPKVDC	258.725	0.925	9.13	9.26	2.415	5.105	0	0	0	0.105
Solyc08g067520.1.1	1	I	1	1	9.5	13255.6	0.005	0.01	0.958	0.133	S	1	24	9469.96	CSTVYSRLEPCLGYVLGGGLSVPSECCNGIKSLHRAARTTADRQRFCRCLKNVRSNATNTRISRASQLTGICKVNALFKIRPDFDC	0	0	0	0	0	0	0	0	0	0
Solyc08g067530.1.1	1	I	1	1	8.63	12032.2	0.006	0.003	0.982	0.078	S	1	24	8846.28	CNTVYTDLEPCLGFVLNGGLTVPSACCGGLKSLLVAAGTTADRQSACKCIKSLASSANGVQIGRATQLPRICKVNVPYQISPNVDC	0	33.65	61.835	7.525	59.735	9.67	1.525	0.34	0	0
Solyc08g067540.1.1	1	I	1	1	8.61	12414.5	0.004	0.05	0.953	0.04	S	1	24	8944.34	CNMVYSSLEPCLGYVLGGGLSVPSECCGGSKSLLSMGCTIDDRQSACKCIKSAGSNANEAQLSRAATLPRICKTNVPFKISPHVDC	0	17.36	10.445	15.55	14.765	16.535	7.845	0.51	0	0
Solyc08g067550.1.1	1	I	1	1	8.93	13310.81	0.006	0.028	0.905	0.149	S	2	25	8833.34	CNTVFTTLEPCLSYVLGGGLSVPSECCNGIKSMLNGAYTIADRQSACKCIKSVVSSAAPGPVSRAAKVPGICKANVPFKISPHVDC	0	9.71	0.445	0	0.155	0	0	0	0	0
Solyc09g008500.1.1	1	I	1	1	8.57	11926.34	0.012	0.017	0.993	0.038	S	1	22	8917.53	CLDVSLHVAVCVPYLTNKGPLGGCCDGVKSLNLLATTTKDRQIICNCLKANANIIAGIDWIKARSLPATCNVNIPYLISAQLDC	11.225	0	0.13	0	0	0.37	0	0	0	0
Solyc09g018010.2.1	1	I	1	1	9.39	11416.6	0.016	0.016	0.852	0.054	S	2	20	8631.15	CGQVTKLLFPCLAYLRDKGGIGSCCSGVSSLANAAKSTLARKAACTCLKSAAATITGINYRKAADLPSVCKVNIPYKISPSTDC	0.55	667.07	285.67	227.155	660.175	113.52	61.835	4.22	0.93	0
Solyc10g075050.1.1	1	I	1	1	8.89	11681.94	0.011	0.012	0.991	0.033	S	1	26	8195.65	CGQVTSGVAPCLPYLTGRGPLGGCCGGIKGLLGAARTPADRKMACNCLKSAATAIKGIDAGKAAGLPSVCGVNIPYKISPSTDC	0	0	1.84	0	0	0.18	0	0	0	0
Solyc10g075060.1.1	1	I	1	1	8.76	11643.70	0.008	0.006	0.968	0.074	S	1	24	8340.67	CGQVSSSLAPCIPYLQGRGPLGGCCGGVKSLLGATKTPADRRTACTCIKSAANAVKGLDTTRASGLPRACGVNIPYDISPSVGC	0	0	0	0	0	0	0	0	0	0
Solyc10g075070.1.1	1	I	1	1	8.99	11514.75	0.009	0.007	0.985	0.072	S	1	24	8309.82	CGQVESGLAPCLPYLQGKGPLGGCCRGVKGLLGAAKTPADRKTACTCLKSAANAIKGLNLGKAAGIPSACGVSIPYKISPFTDC	2.675	985.665	491.855	276.985	38.82	680.51	661.285	758.365	295.21	88.835
Solyc10g075090.1.1	1	I	1	1	7.45	12210.2	0.012	0.008	0.988	0.05	S	1	24	8240.58	CGEVTSGLAPCLPYLEGRGPLGGCCGGVKGLLGAAKTPEDRKTACTCLKSAANSIKGIDTGKAAGLPGVCGVNIPYKISPSTDC	0.7	138.985	195.395	48.675	3126.47	3823.12	2301.88	198.405	471.455	81.245
Solyc10g075100.1.1	1	I	1	1	8.74	11910.1	0.009	0.012	0.964	0.055	S	1	24	8652.06	CGQVTSTLAPCLPYLMNRGPLRNCCDGVKGLLGQAKTTVDRQAACTCLKSAASSFTGLNLGKAAALPNTCSVNIPYKISPSTDC	43.325	3608.97	2212.29	1221.7	4246.86	1620.2	794.715	1002.63	2031.01	53.795
Solyc10g075110.1.1	1	I	1	1	8.87	11599.8	0.007	0.011	0.982	0.042	S	1	24	8395.87	CGQVTAGLAPCLPYLQGRGPLGGCCGGVKNLLGSAKTTADRKTACTCLKSAANAIKGIDLNKAAGIPSVCKVNIPYKISPSTDC	0.445	107.71	847.02	3534.2	7.77	22.1	15.235	40.265	3.8	0.44
Solyc10g075150.1.1	1	I	1	0	9.41	11945.5	0.018	0.024	0.982	0.029	S	1	23	8833.56	CGQIQVGVVNCLPYLQNRGPIGGCCGVIKDLLKLCKTPHERRKSCKCVKKAANTIKGIDFGKAAGLSGVCGVKIPFEISPSVDC	0	16.435	13.765	37.655	1.915	4.77	2.01	19.935	5.655	15.625
Solyc10g076200.1.1	1	I	1	1	9.23	11766.1	0.004	0.027	0.976	0.028	S	1	22	8661.24	CGQVQAGVVKCLPYLQNRGPVGQCCDVVKGLITSAKTTQDRRTACSCLKSAASIIKGIDMSKAAGLPAICGVKSPFKISLSTDC	2.095	0.715	2884.64	5843.19	118.885	19.675	4.305	0.89	0.415	0.115
Solyc02g086310.1.1	2	II	1	1	8.38	9847.53	0.018	0.012	0.987	0.029	S	1	26	6872.91	CSASQLSPCLGAIQGGTAPSQDCCARLKNQQPCICGFMKDPNLRQYVNSPNARKVAGQCGVSIPSC	0	0	0	0.18	0	0	0	0.42	0.17	1.62
Solyc03g034330.1.1	2	II	1	1	8.12	10611.96	0.007	0.016	0.995	0.029	S	1	28	7332.87	CNAMELVPCAPAIIWGQLPPLDACCAKLKEQVPCLCIYFKDPMMKPYVDSPNAKKVFQACGVTTPKC	0.35	0	0.875	0.52	1.625	0.705	1.675	0	3.535	3.025
Solyc03g034380.1.1	2	II	1	1	8.46	10758.8	0.014	0.017	0.982	0.017	S	1	27	7571.89	CNVMELSSCVPAISSSTPPPPSPTQKCCAKLKEQEPCFCDFLKNPLAKPYVNSTRAREVLAICGVPFPQC	0	11.755	3.85	34.89	0.2	0	0	0	0	0
Solyc03g034390.1.1	2	II	1	1	8.4	10472.5	0.012	0.009	0.989	0.03	S	1	25	7349.63	CNVNELISPCFATFAFSSPPSSACCTKLREQQPCLCEYIKNPAYAQYISSTLISRVLTACKIPVPKC	0	9.65	23.49	10.48	0.205	0	0.17	0	0	0
Solyc03g119210.1.1	2	II	0	1	9.62	9879.88	0.032	0.009	0.962	0.006	S	1	25	7105.44	CSAIQLSPCLSAITSKSAPSKLCCSRIRQQKPCLCTYLKNPTLRNYVNSPGAKKVANTCGVPYPKC	1059.05	40.67	264.185	71.005	51.135	34.36	29.6	15.815	3.34	4.935
Solyc06g069070.1.1	2	II	1	1	9.77	10209.4	0.024	0.022	0.967	0.01	S	1	26	7154.6	CSPVQLSPCLGAIRSSSPPSKLCCTKIKQQKPCLCQYLKNPTLKKYVNSPGAKKVARSCGVPYPRC	44.005	2.23	6.825	10.785	4.605	3.64	4.48	0.88	0.495	0.14
Solyc01g009590.2.1	C	III	1	1	5.42	10576.3	0.27	0.017	0.866	0.006	S	3	35	6083.08	CTASLTGLNVCAPFLVPGSPTASTECCNAVQSINHDCMCNTMRIAAQIPAQCNLPPLSC	0	0	989.225	0	0	0	0	0.125	0.085	0
Solyc06g035820.1.1	C	III	1	1	6.86	10636.4	0.042	0.034	0.835	0.018	S	2	28	6358.35	CLASLGNLNVCSPFVLPGTSNTTPTTECCAALQSLDHECICNTVRVAARLPSHCNLPPISC	0	0	3.16	0	0	0	0	0	0	0
Solyc01g066910.2.1	n.d.	IV	1	1	4.36	10538.3	0.002	0.021	0.982	0.047	S	1	25	7607.61	CNMDDDGLTSCKPSVTQPNPVEPSASCCEALSGADLQCLCSYRNSFVLPSLGIDPELALALPTKCNLTSPSNC	81.1	1.065	27.225	16.35	215.685	138.68	9.26	1.395	0	0.2
Solyc01g109390.2.1	n.d.	IV	1	1	6.07	10965.02	0.005	0.019	0.984	0.054	S	1	27	7692.11	CGLTIYDLMTCKSAVSGPKPLPPSDKCCAALTKADFPCLCTFKNSPMLSDFKINSTLAMDLPSKCKLDSPNC	138.435	0.065	0	4.86	678.15	322.105	34.455	0.235	0.255	0.315
Solyc03g121900.1.1	n.d.	IV	1	1	8.48	11480.51	0.005	0.035	0.949	0.062	S	1	30	7791.12	CNVSGEGLMSCRPSITPPYPTAPTAQCCNALSRADMACLCSYKNSQLLPSLGIDPNLAIQLPQKCRLPNPPRC	54.065	274.475	9.01	10.515	12.43	3.7	2.14	3.775	2.8	0.245
Solyc01g081590.2.1	n.d.	X	1	1	9.16	13035.37	0.004	0.013	0.981	0.041	S	1	26	9352.95	CDNIERALRPCMVFFKGGSGVTGIPPYACCAGALTLSQIANNTANRSAVCRCVQSAIKDLRISDATAKALPHRCGITLPFTFSPYVKC	0.135	0	0	0.27	0	0	0	0	0	0
Solyc06g059790.2.1	n.d.	X	1	1	4.24	12771.04	0.005	0.011	0.995	0.047	S	1	26	9200.64	CSDMMKNLMPCQGFLMSGDDSPSVDCCSQAQALDKQFAASDKPDREGICSCLKAAAQMPINLEKAAMLPSLCNLDTKIPIDPNVDC	1.21	0	2017.27	93.28	0.515	0	0.53	0.14	0	0
Solyc06g059830.1.1	n.d.	X	1	1	4.29	12750.7	0.005	0.019	0.992	0.053	S	1	27	9324.59	CDDVNSNLLIPCQGFLMSGNDSPNTACCSGAQIIDKQFHESGCSDREAICLCLKNAAQTLPIDLQKAAKFPALCNLDYISIDPNVDC	0	0	0	0	0	0	0	0	0	0
Solyc10g012110.1.1	n.d.	X	1	1	8.11	12229.46	0.02	0.181	0.863	0.121	S	2	20	9281.85	CGTDVIPKVMSCGGFILGDDAKPSQACCVGLQDLAKTAAASQTDRKDICLCFKAAMQGAKVKYDKAKQLPDLCHFTPFMPLEPNPDC	0	0	0	0	1.905	0.755	0.285	0	0	0
Solyc10g012120.1.1	n.d.	X	1	1	8.99	11962.3	0.023	0.093	0.919	0.086	S	1	20	9234.91	CGTDVLPKVKPCGGFVLGQDPTPSNDCCVGLQDLAKIAAASQSDRKDICICFKALMKAGQVNFKKAKQLPGLCKFTSFMPITPNPDC	0	0	0	0	0.7	0	0.29	0	0.14	0.11
Solyc10g012130.1.1	n.d.	X	1	1	5.23	12215.2	0.023	0.06	0.941	0.1	S	1	20	9743.22	CENDIFHLVRPCGAFVLSGDAKPFDECCVGLQSVAKMAAASQSDRKDICECIKYFEAFGFVKYEKAKQLPDLCHFTNFMPIEPNPDC	0	0	0	0	8.855	4.51	2.635	0.16	0	0
Solyc01g090970.2.1	D	XI	1	1	8.86	12822.53	0.053	0.025	0.9	0.062	S	1	23	8597.44	CPKDTLKFGICGDWLGLVHEVIGAKPSSKCCALLEGIADVEAALCLCTAINANVLGVLKLKVPIAISVVLNSCGKKVPKGFKC	1.025	223.66	9.345	4.535	0	0.14	0.1	0.07	0.15	0
Solyc03g083990.1.1	D	XI	1	0	7.45	12645	0.044	0.012	0.927	0.022	S	1	28	8462.18	CSIDTLKLGVCANILNLVNVIVGSPPTLPCCSLIQGLTDLEAAVCLCTAIKANVLGINLNVPLSLSLILNTCGKKYPTGFTC	2.2	0	0.115	0.135	0.16	0	0.13	0.175	0	0.205
Solyc03g090990.1.1	n.d.	XI	1	1	4.53	11356.42	0.003	0.02	0.972	0.049	S	1	25	8559.12	CSTDILKFGACTNILNDLVGVIIGTTPTSSCCSLIGGLVDLEAAVCLCTAIKADILGIHLDIPISLNILLNVCGKNYPTGYTC	47.785	0	0	0	0	0	0	0	0	0
Solyc03g091000.1.1	n.d.	XI	1	1	4.31	11334.41	0.003	0.019	0.972	0.071	S	1	25	8537.11	CSTDILKFGACANILTDLVGVIIGTTPTSSCCSLIDGLVDLDAAVCLCTALKADVLGINLDIPLSLNILLNVCGKKYPTGYTC	168.61	0	0	0.15	0	0	0	0	0.145	0
Solyc03g091010.1.1	n.d.	XI	1	1	4.59	11370.5	0.004	0.017	0.973	0.043	S	1	25	8559.12	CSTDILKFGACTNILNDLVGVIIGTTPTSSCCSLIGGLVDLEAAVCLCTAIKADILGIHLDIPISLNILLNVCGKNYPTGYTC	61.12	0	0	0	0	0	0	0	0	0
Solyc03g091020.1.1	n.d.	XI	1	1	4.53	11356.42	0.003	0.02	0.972	0.049	S	1	25	8559.12	CSTDILKFGACTNILNDLVGVIIGTTPTSSCCSLIGGLVDLEAAVCLCTAIKADILGIHLDIPISLNILLNVCGKNYPTGYTC	62.985	0	0	0	0	0	0	0	0	0
Solyc03g091030.1.1	n.d.	XI	1	1	4.31	11337.37	0.003	0.022	0.966	0.064	S	1	25	8540.07	CSTDILKFGACANILNDLVGVIIGTTPTSSCCSLIDGLVDLDAAVCLCTALKADVLGINLDISLSLNILLNVCGKKYPTGYTC	144.57	0	0	0	0	0	0	0	0	0
Solyc03g091040.1.1	n.d.	XI	1	1	4.31	11337.37	0.003	0.022	0.966	0.064	S	1	25	8540.07	CSTDILKFGACANILNDLVGVIIGTTPTSSCCSLIDGLVDLDAAVCLCTALKADVLGINLDISLSLNILLNVCGKKYPTGYTC	144.57	0	0	0	0	0	0	0	0	0
Solyc03g093050.1.1	n.d.	XI	1	1	4.31	11375.46	0.003	0.021	0.969	0.061	S	1	25	8578.16	CSTDILKFGACANILNDLVGVIIGTTPTSSCCSLIDGLVDLDVAVCLCTAIKADVLGINLDIPISLNILLNVCGKKYPTGYTC	40.18	0	0	0	0	0	0	0	0	0
Solyc03g093060.1.1	n.d.	XI	1	1	4.53	11356.4	0.003	0.02	0.972	0.049	S	1	25	8559.12	CSTDILKFGACTNILNDLVGVIIGTTPTSSCCSLIGGLVDLEAAVCLCTAIKADILGIHLDIPISLNILLNVCGKNYPTGYTC	74.305	0	0	0	0	0	0	0	0	0
Solyc03g093070.1.1	n.d.	XI	1	1	8.12	12311.59	0.009	0.032	0.968	0.019	S	1	25	8620.25	CSTNILKFGACTNLVNDLLGVIIGTTPTSSCCSLIGGLVDLEAAVCLCTAIKADIVGIHLDIPIYVNILLNVCGKKYPTGYTC	46.995	0	0	0	0	0	0	0	0	0
Solyc06g060640.1.1	n.d.	XI	1	0	9.25	14174.9	0.041	0.006	0.928	0.011	S	1	27	8850.56	CPKNTLKLKVCANLLNDLVHVVVGSPLLSSKSSCCSLIENLADVDAAVCLCTAIKANVLGAHLNAALSLSLLLNNCGKTAPKGFKC	0.255	565.545	53.735	454.8	0	0	0.24	0.595	0.355	0
Solyc06g065970.1.1	D	XI	1	0	8.04	12840.41	0.291	0.012	0.667	0.048	S	4	22	8385.14	CPRDTLKLGVCADLLGLVNVAIGSQVTTPCCSLLEGLADLEVAACLCTAIKANVLGIVKLDIPVALSALVSACAKKVPTGFKC	43.265	296.585	1291.32	1604.36	368.195	151.44	70.51	1.26	1.48	0.1
Solyc08g005960.1.1	D	XI	1	0	9.13	14304.30	0.073	0.026	0.864	0.005	S	2	26	8306.04	CPIDTLKLGVCANVLGLVNVVVGSPPVTPCCSLISGLADVEAALCLCTALKANVLGINLNVPISLSLLLNVCSKKVPNGFQC	98.645	312.055	325.975	30.47	418.695	313.255	108.125	7.915	0.7	0
Solyc08g074480.1.1	D	XI	1	0	8.47	13632.39	0.123	0.021	0.636	0.049	S	3	24	8249.93	CPIDTLKLGVCADVLGLVNVVVGSPPVTPCCTLLSGLANAEAALCLCTALKANILGINLNLPISLSLLLNVCSKEAPAGFQC	86.225	1479.42	1600.79	1042.93	582.075	585.855	824.375	6735.56	5274.97	2663.31
Solyc08g078900.1.1	n.d.	XI	1	0	9.55	14275.4	0.009	0.051	0.924	0.007	S	1	25	8487.32	CPIDTLKLGVCANVLGNLLGVVLGNPPKKPCCSLIEGLVDLEAALCLCTAIKANILGINLNVPLSLSLLLNVCGKKAPSGFQC	817.225	71.14	3.73	9.925	10.285	2.42	1.295	8.75	2.945	1.015
Solyc08g078910.1.1	n.d.	XI	1	0	8.73	13702.46	0.067	0.014	0.799	0.007	S	2	22	8574.4	CPRDALKLGVCANVLNGLLNVTLGTPPVKPCCSLLGNLVDLEAAVCLCTALKANILGINLDIPISLSLLLNVCTKEAPKGFIC	174.26	0	0.11	0	4.06	0	0	0	0	0
Solyc08g078930.1.1	n.d.	XI	1	0	9.21	14198.3	0.094	0.041	0.795	0.023	S	2	21	8506.32	CPKDTLKLGVCANVLSGLLNVTLGTPPVKPCCSLIGNLVDLEAAACLCTALKANVLGINLNIPISLSLLLNVCSKDVPKGFIC	605.39	0	0	0	8.46	1.325	0	0	0.115	0
Solyc08g078940.1.1	n.d.	XI	1	1	8.06	14432.1	0.012	0.01	0.958	0.031	S	1	24	8441.18	CPRDALKLGVCANVLNGPVGAVIGTPPDPHCCMVLGGLLDLEAAVCLCTALKANILGININIPIALSLLINTCGKTLPSDFIC	138.49	2.83	5.745	0	215.75	11.035	0.355	1.785	0.115	0.185
Solyc08g079190.1.1	n.d.	XI	1	0	8.77	14417.06	0.202	0.036	0.764	0.011	S	3	25	8770.43	CPKDTLKLNACANLLGDLLHLVVGSSPAKTQCCSLIEGLVDLDAAVCLCTALKANVLGINLNVPLSLSLLLNNCGKYAPKNFQC	97.355	3.865	0.415	1.205	0.285	1.1	0	1.7	0	0
Solyc08g079200.1.1	n.d.	XI	1	0	8.09	14167.74	0.444	0.014	0.82	0.006	S	4	25	8843.52	CPKDTLKLNACANLLGDLLHLIIGSSPSKTQCCSLIEGLVDLDAAVCLCTALKANLLGINLNLPLSLSLLLNNCGKYAPKDFQC	53.7	51.44	29.745	22.675	0	0.155	0	0.69	0	0
Solyc08g079230.1.1	n.d.	XI	1	0	8.9	14590.36	0.073	0.049	0.822	0.015	S	2	25	8784.46	CPKDTLKLNACANLLGDLLHLVVGSSPAKTQCCSLIEGLVDLDAAVCLCTALKANVLGINLNIPLSLSLLLNNCGKYAPKNFQC	229.56	6.21	2.17	7.33	2.565	1.1	0.115	5.02	0.115	0
Solyc12g014620.1.1	D	XI	1	0	8.06	12519.72	0.009	0.01	0.968	0.033	S	1	25	8416.03	CPKDALKLGVCANVLNLVNVTVGSPPPLPCCSLIQGLTDLEAAVCLCTAIRANVLGINLNIPLSLSLVLNNCGRNPPTGFTC	4.955	0	0.115	0	1.28	0.7	0.395	0	0	1.65
1Edstam classification scheme
2 Boutrot classification scheme
n.d.= not determined
ECM= eight cystein motif
cTP= chloroplast transit peptide
mTP= mitochondrial targeting peptide
SP = secretory pathway signal peptide
S= chloroplast
_ = any other location
Tplen = predicted pre-sequence length
MG = mature green
B= breaker
* Please, refer to The Tomato Genome Consortium, 2012.

## Sheet: Table_S5
Table S5. Comparsion between nsLTPs identified within the Solanaceae family by Liu et al. 2010 and the tomato nsLTP genes (iTAG v. 2.40)
nsLTP ID by Liu et al. 2010	expressed sequence ID	tomato gene ID (iTAG 2.40)
SlLtpIa.1	BG642559	Solyc06g005780.1
SlLtpIa.2	TC211862	Solyc06g005770.1
SlLtpIa.3	DB696942	Solyc08g067550.1
SlLtpIa.4	TC206697	Solyc08g067530.1
SlLtpIa.5	TC213655	Solyc08g067510.1
SlLtpIa.6#	ES895904	Solyc10g075110.1
SlLtpII.1	DV105894	Solyc03g119210.1
SlLtpIV.1	TC203641	Solyc01g066910.2
SlLtpIV.2	TC206071	Solyc03g121900.1
SlLtpIX.1	TC200203	Solyc01g086830.2
SlLtpX.1#	TC210221	Solyc10g075070.1
SlLtpX.2#	ES891563	Solyc10g075070.1
SlLtpX.3	TC216113	Solyc10g075070.1
SlLtpX.4	BW689008	Solyc10g075070.1
SlLtpX.5	P27056	Solyc10g075110.1
SlLtpX.6	CD003492	Solyc10g075110.1
SlLtpX.7	TC200395	Solyc10g075050.1
SlLtpX.8	CAJ19706	Solyc10g075090.1
SlLtpX.9	AAB07487	Solyc10g075100.1
SlLtpX.10	FE597466	Solyc10g075100.1
SlLtpX.11	CAJ19705	Solyc10g075100.1
SlLtpX.12	ES890433	Solyc10g075100.1
SlLtpX.13#	ES894878	Solyc10g075100.1
SlLtpX.14	TC198863	Solyc09g018010.2
SlLtpX.15	TC196421	Solyc10g075150.1
SlLtpX.16	TC211365	Solyc10g076200.1
